# Supplementary material for: Selective Inhibition of Soluble Tumor Necrosis Factor Alters the Neuroinflammatory Response following Moderate Spinal Cord Injury in Mice
Source: Biology (Basel). 2023 Jun 12;12(6):845. doi: 10.3390/biology12060845 (PMC10295415; doi:10.3390/biology12060845)
Supplement: Supplementary file 1 [file biology-12-00845-s001.zip]

Archive with 1 entries (1 files):
- biology-2315353-supplementary.pdf
